# Supplementary material for: Opportunistic assessment of ischemic heart disease risk using abdominopelvic computed tomography and medical record data: a multimodal explainable artificial intelligence approach
Source: Sci Rep. 2023 Nov 29;13:21034. doi: 10.1038/s41598-023-47895-y (PMC10687235; doi:10.1038/s41598-023-47895-y)
Supplement: Supplementary file 2 — Supplementary Table 2. [file 41598_2023_47895_MOESM2_ESM.xlsx]

## Sheet: Sheet1
Variable	Category	Name	Description
A01	ATC	Stomatological Preparations	Number of prescriptions that match Anatomical Therapeutic Chemical code classification, 2nd level: A01
A02	ATC	Drugs For Acid Related Disorders	Number of prescriptions that match Anatomical Therapeutic Chemical code classification, 2nd level: A02
A03	ATC	Drugs For Functional Gastrointestinal Disorders	Number of prescriptions that match Anatomical Therapeutic Chemical code classification, 2nd level: A03
A04	ATC	Antiemetics And Antinauseants	Number of prescriptions that match Anatomical Therapeutic Chemical code classification, 2nd level: A04
A05	ATC	Bile And Liver Therapy Drugs	Number of prescriptions that match Anatomical Therapeutic Chemical code classification, 2nd level: A05
A06	ATC	Drugs For Constipation	Number of prescriptions that match Anatomical Therapeutic Chemical code classification, 2nd level: A06
A07	ATC	Antidiarrheals, Intestinal Antiinflammatory/Antiinfective Agents	Number of prescriptions that match Anatomical Therapeutic Chemical code classification, 2nd level: A07
A08	ATC	Antiobesity Preparations, Excl. Diet Products	Number of prescriptions that match Anatomical Therapeutic Chemical code classification, 2nd level: A08
A09	ATC	Digestives, Incl. Enzymes	Number of prescriptions that match Anatomical Therapeutic Chemical code classification, 2nd level: A09
A10	ATC	Drugs Used In Diabetes	Number of prescriptions that match Anatomical Therapeutic Chemical code classification, 2nd level: A10
A11	ATC	Vitamins	Number of prescriptions that match Anatomical Therapeutic Chemical code classification, 2nd level: A11
A12	ATC	Mineral Supplements	Number of prescriptions that match Anatomical Therapeutic Chemical code classification, 2nd level: A12
A14	ATC	Anabolic Agents For Systemic Use	Number of prescriptions that match Anatomical Therapeutic Chemical code classification, 2nd level: A14
A16	ATC	Other Alimentary Tract And Metabolism Products In Atc	Number of prescriptions that match Anatomical Therapeutic Chemical code classification, 2nd level: A16
B01	ATC	Antithrombotic Agents	Number of prescriptions that match Anatomical Therapeutic Chemical code classification, 2nd level: B01
B02	ATC	Antihemorrhagics	Number of prescriptions that match Anatomical Therapeutic Chemical code classification, 2nd level: B02
B03	ATC	Antianemic Preparations	Number of prescriptions that match Anatomical Therapeutic Chemical code classification, 2nd level: B03
B05	ATC	Blood Substitutes And Perfusion Solutions	Number of prescriptions that match Anatomical Therapeutic Chemical code classification, 2nd level: B05
B06	ATC	Other Hematological Agents In Atc	Number of prescriptions that match Anatomical Therapeutic Chemical code classification, 2nd level: B06
C01	ATC	Cardiac Therapy Drugs	Number of prescriptions that match Anatomical Therapeutic Chemical code classification, 2nd level: C01
C02	ATC	Antihypertensives	Number of prescriptions that match Anatomical Therapeutic Chemical code classification, 2nd level: C02
C03	ATC	Diuretics	Number of prescriptions that match Anatomical Therapeutic Chemical code classification, 2nd level: C03
C04	ATC	Peripheral Vasodilators	Number of prescriptions that match Anatomical Therapeutic Chemical code classification, 2nd level: C04
C05	ATC	Vasoprotectives	Number of prescriptions that match Anatomical Therapeutic Chemical code classification, 2nd level: C05
C07	ATC	Beta-Adrenergic Blocking Agents	Number of prescriptions that match Anatomical Therapeutic Chemical code classification, 2nd level: C07
C08	ATC	Calcium Channel Blockers	Number of prescriptions that match Anatomical Therapeutic Chemical code classification, 2nd level: C08
C09	ATC	Agents Acting On The Renin-Angiotensin System	Number of prescriptions that match Anatomical Therapeutic Chemical code classification, 2nd level: C09
C10	ATC	Lipid Modifying Agents	Number of prescriptions that match Anatomical Therapeutic Chemical code classification, 2nd level: C10
D01	ATC	Antifungals For Dermatological Use	Number of prescriptions that match Anatomical Therapeutic Chemical code classification, 2nd level: D01
D02	ATC	Emollients And Protectives	Number of prescriptions that match Anatomical Therapeutic Chemical code classification, 2nd level: D02
D03	ATC	Preparations For Treatment Of Wounds And Ulcers	Number of prescriptions that match Anatomical Therapeutic Chemical code classification, 2nd level: D03
D04	ATC	Antipruritics, Incl. Antihistamines, Anesthetics, Etc.	Number of prescriptions that match Anatomical Therapeutic Chemical code classification, 2nd level: D04
D05	ATC	Antipsoriatics	Number of prescriptions that match Anatomical Therapeutic Chemical code classification, 2nd level: D05
D06	ATC	Antibiotics And Chemotherapeutics For Dermatological Use	Number of prescriptions that match Anatomical Therapeutic Chemical code classification, 2nd level: D06
D07	ATC	Corticosteroids, Dermatological Preparations	Number of prescriptions that match Anatomical Therapeutic Chemical code classification, 2nd level: D07
D08	ATC	Antiseptics And Disinfectants	Number of prescriptions that match Anatomical Therapeutic Chemical code classification, 2nd level: D08
D09	ATC	Medicated Dressings	Number of prescriptions that match Anatomical Therapeutic Chemical code classification, 2nd level: D09
D10	ATC	Anti-Acne Preparations	Number of prescriptions that match Anatomical Therapeutic Chemical code classification, 2nd level: D10
D11	ATC	Other Dermatological Preparations In Atc	Number of prescriptions that match Anatomical Therapeutic Chemical code classification, 2nd level: D11
G01	ATC	Gynecological Antiinfectives And Antiseptics	Number of prescriptions that match Anatomical Therapeutic Chemical code classification, 2nd level: G01
G02	ATC	Other Gynecologicals In Atc	Number of prescriptions that match Anatomical Therapeutic Chemical code classification, 2nd level: G02
G03	ATC	Sex Hormones And Modulators Of The Genital System	Number of prescriptions that match Anatomical Therapeutic Chemical code classification, 2nd level: G03
G04	ATC	Urologicals	Number of prescriptions that match Anatomical Therapeutic Chemical code classification, 2nd level: G04
H01	ATC	Pituitary And Hypothalamic Hormones And Analogues	Number of prescriptions that match Anatomical Therapeutic Chemical code classification, 2nd level: H01
H02	ATC	Corticosteroids For Systemic Use	Number of prescriptions that match Anatomical Therapeutic Chemical code classification, 2nd level: H02
H03	ATC	Thyroid Therapy Drugs	Number of prescriptions that match Anatomical Therapeutic Chemical code classification, 2nd level: H03
H04	ATC	Pancreatic Hormones	Number of prescriptions that match Anatomical Therapeutic Chemical code classification, 2nd level: H04
H05	ATC	Calcium Homeostasis	Number of prescriptions that match Anatomical Therapeutic Chemical code classification, 2nd level: H05
J01	ATC	Antibacterials For Systemic Use	Number of prescriptions that match Anatomical Therapeutic Chemical code classification, 2nd level: J01
J02	ATC	Antimycotics For Systemic Use	Number of prescriptions that match Anatomical Therapeutic Chemical code classification, 2nd level: J02
J04	ATC	Antimycobacterials	Number of prescriptions that match Anatomical Therapeutic Chemical code classification, 2nd level: J04
J05	ATC	Antivirals For Systemic Use	Number of prescriptions that match Anatomical Therapeutic Chemical code classification, 2nd level: J05
J06	ATC	Immune Sera And Immunoglobulins	Number of prescriptions that match Anatomical Therapeutic Chemical code classification, 2nd level: J06
J07	ATC	Vaccines	Number of prescriptions that match Anatomical Therapeutic Chemical code classification, 2nd level: J07
L01	ATC	Antineoplastic Agents	Number of prescriptions that match Anatomical Therapeutic Chemical code classification, 2nd level: L01
L02	ATC	Endocrine Therapy Antineoplastic And Immunomodulating Agents	Number of prescriptions that match Anatomical Therapeutic Chemical code classification, 2nd level: L02
L03	ATC	Immunostimulants	Number of prescriptions that match Anatomical Therapeutic Chemical code classification, 2nd level: L03
L04	ATC	Immunosuppressants	Number of prescriptions that match Anatomical Therapeutic Chemical code classification, 2nd level: L04
M01	ATC	Antiinflammatory And Antirheumatic Products	Number of prescriptions that match Anatomical Therapeutic Chemical code classification, 2nd level: M01
M02	ATC	Topical Products For Joint And Muscular Pain	Number of prescriptions that match Anatomical Therapeutic Chemical code classification, 2nd level: M02
M03	ATC	Muscle Relaxants	Number of prescriptions that match Anatomical Therapeutic Chemical code classification, 2nd level: M03
M04	ATC	Antigout Preparations	Number of prescriptions that match Anatomical Therapeutic Chemical code classification, 2nd level: M04
M05	ATC	Drugs For Treatment Of Bone Diseases	Number of prescriptions that match Anatomical Therapeutic Chemical code classification, 2nd level: M05
M09	ATC	Other Drugs For Disorders Of The Musculo-Skeletal System In Atc	Number of prescriptions that match Anatomical Therapeutic Chemical code classification, 2nd level: M09
N01	ATC	Anesthetics	Number of prescriptions that match Anatomical Therapeutic Chemical code classification, 2nd level: N01
N02	ATC	Analgesics	Number of prescriptions that match Anatomical Therapeutic Chemical code classification, 2nd level: N02
N03	ATC	Antiepileptics	Number of prescriptions that match Anatomical Therapeutic Chemical code classification, 2nd level: N03
N04	ATC	Anti-Parkinson Drugs	Number of prescriptions that match Anatomical Therapeutic Chemical code classification, 2nd level: N04
N05	ATC	Psycholeptics	Number of prescriptions that match Anatomical Therapeutic Chemical code classification, 2nd level: N05
N06	ATC	Psychoanaleptics	Number of prescriptions that match Anatomical Therapeutic Chemical code classification, 2nd level: N06
N07	ATC	Other Nervous System Drugs In Atc	Number of prescriptions that match Anatomical Therapeutic Chemical code classification, 2nd level: N07
P01	ATC	Antiprotozoals	Number of prescriptions that match Anatomical Therapeutic Chemical code classification, 2nd level: P01
P02	ATC	Anthelmintics	Number of prescriptions that match Anatomical Therapeutic Chemical code classification, 2nd level: P02
P03	ATC	Ectoparasiticides, Incl. Scabicides, Insecticides And Repellents	Number of prescriptions that match Anatomical Therapeutic Chemical code classification, 2nd level: P03
R01	ATC	Nasal Preparations	Number of prescriptions that match Anatomical Therapeutic Chemical code classification, 2nd level: R01
R02	ATC	Throat Preparations	Number of prescriptions that match Anatomical Therapeutic Chemical code classification, 2nd level: R02
R03	ATC	Drugs For Obstructive Airway Diseases	Number of prescriptions that match Anatomical Therapeutic Chemical code classification, 2nd level: R03
R05	ATC	Cough And Cold Preparations	Number of prescriptions that match Anatomical Therapeutic Chemical code classification, 2nd level: R05
R06	ATC	Antihistamines For Systemic Use	Number of prescriptions that match Anatomical Therapeutic Chemical code classification, 2nd level: R06
R07	ATC	Other Respiratory System Products In Atc	Number of prescriptions that match Anatomical Therapeutic Chemical code classification, 2nd level: R07
S01	ATC	Ophthalmologicals	Number of prescriptions that match Anatomical Therapeutic Chemical code classification, 2nd level: S01
S02	ATC	Otologicals	Number of prescriptions that match Anatomical Therapeutic Chemical code classification, 2nd level: S02
S03	ATC	Ophthalmological And Otological Preparations	Number of prescriptions that match Anatomical Therapeutic Chemical code classification, 2nd level: S03
V03	ATC	All Other Therapeutic Products	Number of prescriptions that match Anatomical Therapeutic Chemical code classification, 2nd level: V03
V04	ATC	Diagnostic Agents	Number of prescriptions that match Anatomical Therapeutic Chemical code classification, 2nd level: V04
V06	ATC	General Nutrients	Number of prescriptions that match Anatomical Therapeutic Chemical code classification, 2nd level: V06
Anesthesia_1	CPT	Anesthesia for Procedures on the Head	Number of times a Current Procedural Terminology code was documented in the group: Anesthesia for Procedures on the Head (CPT 100 - 222)
Anesthesia_10	CPT	Anesthesia for Procedures on the Upper Leg (Except Knee)	Number of times a Current Procedural Terminology code was documented in the group: Anesthesia for Procedures on the Upper Leg (Except Knee) (CPT 1200 - 1274)
Anesthesia_11	CPT	Anesthesia for Procedures on the Knee and Popliteal Area	Number of times a Current Procedural Terminology code was documented in the group: Anesthesia for Procedures on the Knee and Popliteal Area (CPT 1320 - 1444)
Anesthesia_12	CPT	Anesthesia for Procedures on the Lower Leg (Below Knee)	Number of times a Current Procedural Terminology code was documented in the group: Anesthesia for Procedures on the Lower Leg (Below Knee) (CPT 1462 - 1522)
Anesthesia_13	CPT	Anesthesia for Procedures on the Shoulder and Axilla	Number of times a Current Procedural Terminology code was documented in the group: Anesthesia for Procedures on the Shoulder and Axilla (CPT 1610 - 1680)
Anesthesia_14	CPT	Anesthesia for Procedures on the Upper Arm and Elbow	Number of times a Current Procedural Terminology code was documented in the group: Anesthesia for Procedures on the Upper Arm and Elbow (CPT 1710 - 1782)
Anesthesia_15	CPT	Anesthesia for Procedures on the Forearm, Wrist, and Hand	Number of times a Current Procedural Terminology code was documented in the group: Anesthesia for Procedures on the Forearm, Wrist, and Hand (CPT 1810 - 1860)
Anesthesia_16	CPT	Anesthesia for Radiological Procedures	Number of times a Current Procedural Terminology code was documented in the group: Anesthesia for Radiological Procedures (CPT 1916 - 1936)
Anesthesia_18	CPT	Anesthesia for Obstetric Procedures	Number of times a Current Procedural Terminology code was documented in the group: Anesthesia for Obstetric Procedures (CPT 1958 - 1969)
Anesthesia_19	CPT	Anesthesia for Other Procedures	Number of times a Current Procedural Terminology code was documented in the group: Anesthesia for Other Procedures (CPT 1990 - 1999)
Anesthesia_2	CPT	Anesthesia for Procedures on the Neck	Number of times a Current Procedural Terminology code was documented in the group: Anesthesia for Procedures on the Neck (CPT 300 - 352)
Anesthesia_3	CPT	Anesthesia for Procedures on the Thorax (Chest Wall and Shoulder Girdle)	Number of times a Current Procedural Terminology code was documented in the group: Anesthesia for Procedures on the Thorax (Chest Wall and Shoulder Girdle) (CPT 400 - 474)
Anesthesia_4	CPT	Anesthesia for Intrathoracic Procedures	Number of times a Current Procedural Terminology code was documented in the group: Anesthesia for Intrathoracic Procedures (CPT 500 - 580)
Anesthesia_5	CPT	Anesthesia for Procedures on the Spine and Spinal Cord	Number of times a Current Procedural Terminology code was documented in the group: Anesthesia for Procedures on the Spine and Spinal Cord (CPT 600 - 670)
Anesthesia_6	CPT	Anesthesia for Procedures on the Upper Abdomen	Number of times a Current Procedural Terminology code was documented in the group: Anesthesia for Procedures on the Upper Abdomen (CPT 700 - 797)
Anesthesia_7	CPT	Anesthesia for Procedures on the Lower Abdomen	Number of times a Current Procedural Terminology code was documented in the group: Anesthesia for Procedures on the Lower Abdomen (CPT 800 - 882)
Anesthesia_8	CPT	Anesthesia for Procedures on the Perineum	Number of times a Current Procedural Terminology code was documented in the group: Anesthesia for Procedures on the Perineum (CPT 902 - 952)
Anesthesia_9	CPT	Anesthesia for Procedures on the Pelvis (Except Hip)	Number of times a Current Procedural Terminology code was documented in the group: Anesthesia for Procedures on the Pelvis (Except Hip) (CPT 1112 - 1173)
Evaluation_1	CPT	Office or Other Outpatient Services	Number of times a Current Procedural Terminology code was documented in the group: Office or Other Outpatient Services (CPT 99201 - 99215)
Evaluation_11	CPT	Prolonged Services	Number of times a Current Procedural Terminology code was documented in the group: Prolonged Services (CPT 99354 - 99416)
Evaluation_12	CPT	Case Management Services	Number of times a Current Procedural Terminology code was documented in the group: Case Management Services (CPT 99366 - 99368)
Evaluation_13	CPT	Care Plan Oversight Services	Number of times a Current Procedural Terminology code was documented in the group: Care Plan Oversight Services (CPT 99374 - 99380)
Evaluation_14	CPT	Preventive Medicine Services	Number of times a Current Procedural Terminology code was documented in the group: Preventive Medicine Services (CPT 99381 - 99429)
Evaluation_15	CPT	Non-Face-to-Face Evaluation and Management Services	Number of times a Current Procedural Terminology code was documented in the group: Non-Face-to-Face Evaluation and Management Services (CPT 99441 - 99458)
Evaluation_19	CPT	Inpatient Neonatal Intensive Care Services and Pediatric and Neonatal Critical Care Services	Number of times a Current Procedural Terminology code was documented in the group: Inpatient Neonatal Intensive Care Services and Pediatric and Neonatal Critical Care Services (CPT 99466 - 99486)
Evaluation_2	CPT	Hospital Observation Services	Number of times a Current Procedural Terminology code was documented in the group: Hospital Observation Services (CPT 99217 - 99226)
Evaluation_22	CPT	Care Management Evaluation and Management Services	Number of times a Current Procedural Terminology code was documented in the group: Care Management Evaluation and Management Services (CPT 99487 - 99491)
Evaluation_24	CPT	Transitional Care Evaluation and Management Services	Number of times a Current Procedural Terminology code was documented in the group: Transitional Care Evaluation and Management Services (CPT 99495 - 99496)
Evaluation_26	CPT	Other Evaluation and Management Services	Number of times a Current Procedural Terminology code was documented in the group: Other Evaluation and Management Services (CPT 99499 - 99499)
Evaluation_3	CPT	Hospital Inpatient Services	Number of times a Current Procedural Terminology code was documented in the group: Hospital Inpatient Services (CPT 99221 - 99239)
Evaluation_4	CPT	Consultation Services	Number of times a Current Procedural Terminology code was documented in the group: Consultation Services (CPT 99241 - 99255)
Evaluation_5	CPT	Emergency Department Services	Number of times a Current Procedural Terminology code was documented in the group: Emergency Department Services (CPT 99281 - 99288)
Evaluation_6	CPT	Critical Care Services	Number of times a Current Procedural Terminology code was documented in the group: Critical Care Services (CPT 99291 - 99292)
Evaluation_7	CPT	Nursing Facility Services	Number of times a Current Procedural Terminology code was documented in the group: Nursing Facility Services (CPT 99304 - 99318)
Evaluation_8	CPT	Domiciliary, Rest Home (eg, Boarding Home), or Custodial Care Services	Number of times a Current Procedural Terminology code was documented in the group: Domiciliary, Rest Home (eg, Boarding Home), or Custodial Care Services (CPT 99324 - 99337)
Medical_10	CPT	Cardiovascular Procedures	Number of times a Current Procedural Terminology code was documented in the group: Cardiovascular Procedures (CPT 92920 - 93799)
Medical_11	CPT	Non-Invasive Vascular Diagnostic Studies	Number of times a Current Procedural Terminology code was documented in the group: Non-Invasive Vascular Diagnostic Studies (CPT 93880 - 93998)
Medical_12	CPT	Pulmonary Procedures	Number of times a Current Procedural Terminology code was documented in the group: Pulmonary Procedures (CPT 94002 - 94799)
Medical_13	CPT	Allergy and Clinical Immunology Procedures	Number of times a Current Procedural Terminology code was documented in the group: Allergy and Clinical Immunology Procedures (CPT 95004 - 95199)
Medical_14	CPT	Endocrinology Services	Number of times a Current Procedural Terminology code was documented in the group: Endocrinology Services (CPT 95249 - 95251)
Medical_15	CPT	Neurology and Neuromuscular Procedures	Number of times a Current Procedural Terminology code was documented in the group: Neurology and Neuromuscular Procedures (CPT 95700 - 96020)
Medical_16	CPT	Medical Genetics and Genetic Counseling Services	Number of times a Current Procedural Terminology code was documented in the group: Medical Genetics and Genetic Counseling Services (CPT 96040 - 96040)
Medical_17	CPT	Central Nervous System Assessments/Tests (eg, Neuro-Cognitive, Mental Status, Speech Testing)	Number of times a Current Procedural Terminology code was documented in the group: Central Nervous System Assessments/Tests (eg, Neuro-Cognitive, Mental Status, Speech Testing) (CPT 96105 - 96146)
Medical_19	CPT	Hydration, Therapeutic, Prophylactic, Diagnostic Injections and Infusions, and Chemotherapy and Other Highly Complex Drug or Highly Complex Biologic Agent Administration	Number of times a Current Procedural Terminology code was documented in the group: Hydration, Therapeutic, Prophylactic, Diagnostic Injections and Infusions, and Chemotherapy and Other Highly Complex Drug or Highly Complex Biologic Agent Administration (CPT 96360 - 96549)
Medical_2	CPT	Immunization Administration for Vaccines/Toxoids	Number of times a Current Procedural Terminology code was documented in the group: Immunization Administration for Vaccines/Toxoids (CPT 90460 - 90474)
Medical_20	CPT	Photodynamic Therapy Procedures	Number of times a Current Procedural Terminology code was documented in the group: Photodynamic Therapy Procedures (CPT 96567 - 96574)
Medical_21	CPT	Special Dermatological Procedures	Number of times a Current Procedural Terminology code was documented in the group: Special Dermatological Procedures (CPT 96900 - 96999)
Medical_23	CPT	Physical Medicine and Rehabilitation Evaluations	Number of times a Current Procedural Terminology code was documented in the group: Physical Medicine and Rehabilitation Evaluations (CPT 97161 - 97799)
Medical_24	CPT	Medical Nutrition Therapy Procedures	Number of times a Current Procedural Terminology code was documented in the group: Medical Nutrition Therapy Procedures (CPT 97802 - 97804)
Medical_25	CPT	Acupuncture Procedures	Number of times a Current Procedural Terminology code was documented in the group: Acupuncture Procedures (CPT 97810 - 97814)
Medical_27	CPT	Chiropractic Manipulative Treatment Procedures	Number of times a Current Procedural Terminology code was documented in the group: Chiropractic Manipulative Treatment Procedures (CPT 98940 - 98943)
Medical_28	CPT	Education and Training for Patient Self-Management	Number of times a Current Procedural Terminology code was documented in the group: Education and Training for Patient Self-Management (CPT 98960 - 98962)
Medical_29	CPT	Non-Face-to-Face Nonphysician Services	Number of times a Current Procedural Terminology code was documented in the group: Non-Face-to-Face Nonphysician Services (CPT 98966 - 98972)
Medical_3	CPT	Vaccines, Toxoids	Number of times a Current Procedural Terminology code was documented in the group: Vaccines, Toxoids (CPT 90476 - 90756)
Medical_30	CPT	Special Services, Procedures and Reports	Number of times a Current Procedural Terminology code was documented in the group: Special Services, Procedures and Reports (CPT 99000 - 99091)
Medical_31	CPT	Qualifying Circumstances for Anesthesia	Number of times a Current Procedural Terminology code was documented in the group: Qualifying Circumstances for Anesthesia (CPT 99100 - 99140)
Medical_32	CPT	Moderate (Conscious) Sedation	Number of times a Current Procedural Terminology code was documented in the group: Moderate (Conscious) Sedation (CPT 99151 - 99157)
Medical_33	CPT	Other Medicine Services and Procedures	Number of times a Current Procedural Terminology code was documented in the group: Other Medicine Services and Procedures (CPT 99170 - 99199)
Medical_4	CPT	Psychiatry Services and Procedures	Number of times a Current Procedural Terminology code was documented in the group: Psychiatry Services and Procedures (CPT 90785 - 90899)
Medical_5	CPT	Biofeedback Services and Procedures	Number of times a Current Procedural Terminology code was documented in the group: Biofeedback Services and Procedures (CPT 90901 - 90913)
Medical_6	CPT	Dialysis Services and Procedures	Number of times a Current Procedural Terminology code was documented in the group: Dialysis Services and Procedures (CPT 90935 - 90999)
Medical_7	CPT	Gastroenterology Procedures	Number of times a Current Procedural Terminology code was documented in the group: Gastroenterology Procedures (CPT 91010 - 91299)
Medical_8	CPT	Ophthalmology Services and Procedures	Number of times a Current Procedural Terminology code was documented in the group: Ophthalmology Services and Procedures (CPT 92002 - 92499)
Medical_9	CPT	Special Otorhinolaryngologic Services and Procedures	Number of times a Current Procedural Terminology code was documented in the group: Special Otorhinolaryngologic Services and Procedures (CPT 92502 - 92700)
Pathology_10	CPT	Drug Assay Procedures	Number of times a Current Procedural Terminology code was documented in the group: Drug Assay Procedures (CPT 80305 - 80377)
Pathology_12	CPT	Clinical Pathology Consultations	Number of times a Current Procedural Terminology code was documented in the group: Clinical Pathology Consultations (CPT 80500 - 80502)
Pathology_13	CPT	Urinalysis Procedures	Number of times a Current Procedural Terminology code was documented in the group: Urinalysis Procedures (CPT 81000 - 81099)
Pathology_14	CPT	Molecular Pathology Procedures	Number of times a Current Procedural Terminology code was documented in the group: Molecular Pathology Procedures (CPT 81105 - 81408)
Pathology_15	CPT	Genomic Sequencing Procedures and Other Molecular Multianalyte Assays	Number of times a Current Procedural Terminology code was documented in the group: Genomic Sequencing Procedures and Other Molecular Multianalyte Assays (CPT 81410 - 81479)
Pathology_17	CPT	Chemistry Procedures	Number of times a Current Procedural Terminology code was documented in the group: Chemistry Procedures (CPT 82009 - 84999)
Pathology_18	CPT	Hematology and Coagulation Procedures	Number of times a Current Procedural Terminology code was documented in the group: Hematology and Coagulation Procedures (CPT 85002 - 85999)
Pathology_19	CPT	Immunology Procedures	Number of times a Current Procedural Terminology code was documented in the group: Immunology Procedures (CPT 86000 - 86849)
Pathology_20	CPT	Transfusion Medicine Procedures	Number of times a Current Procedural Terminology code was documented in the group: Transfusion Medicine Procedures (CPT 86850 - 86999)
Pathology_21	CPT	Microbiology Procedures	Number of times a Current Procedural Terminology code was documented in the group: Microbiology Procedures (CPT 87003 - 87999)
Pathology_23	CPT	Cytopathology Procedures	Number of times a Current Procedural Terminology code was documented in the group: Cytopathology Procedures (CPT 88104 - 88199)
Pathology_24	CPT	Cytogenetic Studies	Number of times a Current Procedural Terminology code was documented in the group: Cytogenetic Studies (CPT 88230 - 88299)
Pathology_25	CPT	Surgical Pathology Procedures	Number of times a Current Procedural Terminology code was documented in the group: Surgical Pathology Procedures (CPT 88300 - 88399)
Pathology_27	CPT	Other Pathology and Laboratory Procedures	Number of times a Current Procedural Terminology code was documented in the group: Other Pathology and Laboratory Procedures (CPT 89049 - 89240)
Pathology_28	CPT	Reproductive Medicine Procedures	Number of times a Current Procedural Terminology code was documented in the group: Reproductive Medicine Procedures (CPT 89250 - 89398)
Pathology_8	CPT	Organ or Disease Oriented Panels	Number of times a Current Procedural Terminology code was documented in the group: Organ or Disease Oriented Panels (CPT 80047 - 80081)
Pathology_9	CPT	Therapeutic Drug Assays	Number of times a Current Procedural Terminology code was documented in the group: Therapeutic Drug Assays (CPT 80145 - 80377)
Radiology_1	CPT	Diagnostic Radiology (Diagnostic Imaging) Procedures	Number of times a Current Procedural Terminology code was documented in the group: Diagnostic Radiology (Diagnostic Imaging) Procedures (CPT 70010 - 76499)
Radiology_2	CPT	Diagnostic Ultrasound Procedures	Number of times a Current Procedural Terminology code was documented in the group: Diagnostic Ultrasound Procedures (CPT 76506 - 76999)
Radiology_3	CPT	Radiologic Guidance	Number of times a Current Procedural Terminology code was documented in the group: Radiologic Guidance (CPT 77001 - 77022)
Radiology_4	CPT	Breast, Mammography	Number of times a Current Procedural Terminology code was documented in the group: Breast, Mammography (CPT 77046 - 77067)
Radiology_5	CPT	Bone/Joint Studies	Number of times a Current Procedural Terminology code was documented in the group: Bone/Joint Studies (CPT 77071 - 77086)
Radiology_6	CPT	Radiation Oncology Treatment	Number of times a Current Procedural Terminology code was documented in the group: Radiation Oncology Treatment (CPT 77261 - 77799)
Radiology_7	CPT	Nuclear Medicine Procedures	Number of times a Current Procedural Terminology code was documented in the group: Nuclear Medicine Procedures (CPT 78012 - 79999)
Surgery_1	CPT	General Surgical Procedures	Number of times a Current Procedural Terminology code was documented in the group: General Surgical Procedures (CPT 10004 - 10021)
Surgery_10	CPT	Surgical Procedures on the Male Genital System	Number of times a Current Procedural Terminology code was documented in the group: Surgical Procedures on the Male Genital System (CPT 54000 - 55899)
Surgery_11	CPT	Reproductive System Procedures	Number of times a Current Procedural Terminology code was documented in the group: Reproductive System Procedures (CPT 55920 - 55920)
Surgery_13	CPT	Surgical Procedures on the Female Genital System	Number of times a Current Procedural Terminology code was documented in the group: Surgical Procedures on the Female Genital System (CPT 56405 - 58999)
Surgery_14	CPT	Surgical Procedures for Maternity Care and Delivery	Number of times a Current Procedural Terminology code was documented in the group: Surgical Procedures for Maternity Care and Delivery (CPT 59000 - 59899)
Surgery_15	CPT	Surgical Procedures on the Endocrine System	Number of times a Current Procedural Terminology code was documented in the group: Surgical Procedures on the Endocrine System (CPT 60000 - 60699)
Surgery_16	CPT	Surgical Procedures on the Nervous System	Number of times a Current Procedural Terminology code was documented in the group: Surgical Procedures on the Nervous System (CPT 61000 - 64999)
Surgery_17	CPT	Surgical Procedures on the Eye and Ocular Adnexa	Number of times a Current Procedural Terminology code was documented in the group: Surgical Procedures on the Eye and Ocular Adnexa (CPT 65091 - 68899)
Surgery_18	CPT	Surgical Procedures on the Auditory System	Number of times a Current Procedural Terminology code was documented in the group: Surgical Procedures on the Auditory System (CPT 69000 - 69979)
Surgery_19	CPT	Operating Microscope Procedures	Number of times a Current Procedural Terminology code was documented in the group: Operating Microscope Procedures (CPT 69990 - 69990)
Surgery_2	CPT	Surgical Procedures on the Integumentary System	Number of times a Current Procedural Terminology code was documented in the group: Surgical Procedures on the Integumentary System (CPT 10030 - 19499)
Surgery_3	CPT	Surgical Procedures on the Musculoskeletal System	Number of times a Current Procedural Terminology code was documented in the group: Surgical Procedures on the Musculoskeletal System (CPT 20100 - 29999)
Surgery_4	CPT	Surgical Procedures on the Respiratory System	Number of times a Current Procedural Terminology code was documented in the group: Surgical Procedures on the Respiratory System (CPT 30000 - 32999)
Surgery_5	CPT	Surgical Procedures on the Cardiovascular System	Number of times a Current Procedural Terminology code was documented in the group: Surgical Procedures on the Cardiovascular System (CPT 33016 - 37799)
Surgery_6	CPT	Surgical Procedures on the Hemic and Lymphatic Systems	Number of times a Current Procedural Terminology code was documented in the group: Surgical Procedures on the Hemic and Lymphatic Systems (CPT 38100 - 38999)
Surgery_7	CPT	Surgical Procedures on the Mediastinum and Diaphragm	Number of times a Current Procedural Terminology code was documented in the group: Surgical Procedures on the Mediastinum and Diaphragm (CPT 39000 - 39599)
Surgery_8	CPT	Surgical Procedures on the Digestive System	Number of times a Current Procedural Terminology code was documented in the group: Surgical Procedures on the Digestive System (CPT 40490 - 49999)
Surgery_9	CPT	Surgical Procedures on the Urinary System	Number of times a Current Procedural Terminology code was documented in the group: Surgical Procedures on the Urinary System (CPT 50010 - 53899)
age_at_scan	Demographics	Age	Age at time of abdominal scan in years
gender	Demographics	Male	Whether the patient is male
Chapter_I_1	ICD10	Intestinal infectious diseases	Number of times an International Classification of Diseases, 10th edition was documented in the year prior to imaging: Intestinal infectious diseases (ICD10 Codes A00 - A09)
Chapter_I_11	ICD10	Viral infections characterized by skin and mucous membrane lesions	Number of times an International Classification of Diseases, 10th edition was documented in the year prior to imaging: Viral infections characterized by skin and mucous membrane lesions (ICD10 Codes B00 - B09)
Chapter_I_12	ICD10	Viral hepatitis	Number of times an International Classification of Diseases, 10th edition was documented in the year prior to imaging: Viral hepatitis (ICD10 Codes B15 - B19)
Chapter_I_13	ICD10	Human immunodeficiency virus [HIV] disease	Number of times an International Classification of Diseases, 10th edition was documented in the year prior to imaging: Human immunodeficiency virus [HIV] disease (ICD10 Codes B20 - B24)
Chapter_I_14	ICD10	Other viral diseases	Number of times an International Classification of Diseases, 10th edition was documented in the year prior to imaging: Other viral diseases (ICD10 Codes B25 - B34)
Chapter_I_15	ICD10	Mycoses	Number of times an International Classification of Diseases, 10th edition was documented in the year prior to imaging: Mycoses (ICD10 Codes B35 - B49)
Chapter_I_16	ICD10	Protozoal diseases	Number of times an International Classification of Diseases, 10th edition was documented in the year prior to imaging: Protozoal diseases (ICD10 Codes B50 - B64)
Chapter_I_17	ICD10	Helminthiases	Number of times an International Classification of Diseases, 10th edition was documented in the year prior to imaging: Helminthiases (ICD10 Codes B65 - B83)
Chapter_I_18	ICD10	Pediculosis, acariasis and other infestations	Number of times an International Classification of Diseases, 10th edition was documented in the year prior to imaging: Pediculosis, acariasis and other infestations (ICD10 Codes B85 - B89)
Chapter_I_19	ICD10	Sequelae of infectious and parasitic diseases	Number of times an International Classification of Diseases, 10th edition was documented in the year prior to imaging: Sequelae of infectious and parasitic diseases (ICD10 Codes B90 - B94)
Chapter_I_2	ICD10	Tuberculosis	Number of times an International Classification of Diseases, 10th edition was documented in the year prior to imaging: Tuberculosis (ICD10 Codes A15 - A19)
Chapter_I_20	ICD10	Bacterial, viral and other infectious agents	Number of times an International Classification of Diseases, 10th edition was documented in the year prior to imaging: Bacterial, viral and other infectious agents (ICD10 Codes B95 - B98)
Chapter_I_21	ICD10	Other infectious diseases	Number of times an International Classification of Diseases, 10th edition was documented in the year prior to imaging: Other infectious diseases (ICD10 Codes B99 - B99)
Chapter_I_3	ICD10	Certain zoonotic bacterial diseases	Number of times an International Classification of Diseases, 10th edition was documented in the year prior to imaging: Certain zoonotic bacterial diseases (ICD10 Codes A20 - A28)
Chapter_I_4	ICD10	Other bacterial diseases	Number of times an International Classification of Diseases, 10th edition was documented in the year prior to imaging: Other bacterial diseases (ICD10 Codes A30 - A49)
Chapter_I_5	ICD10	Infections with a predominantly sexual mode of transmission	Number of times an International Classification of Diseases, 10th edition was documented in the year prior to imaging: Infections with a predominantly sexual mode of transmission (ICD10 Codes A50 - A64)
Chapter_I_6	ICD10	Other spirochaetal diseases	Number of times an International Classification of Diseases, 10th edition was documented in the year prior to imaging: Other spirochaetal diseases (ICD10 Codes A65 - A69)
Chapter_I_7	ICD10	Other diseases caused by chlamydiae	Number of times an International Classification of Diseases, 10th edition was documented in the year prior to imaging: Other diseases caused by chlamydiae (ICD10 Codes A70 - A74)
Chapter_I_8	ICD10	Rickettsioses	Number of times an International Classification of Diseases, 10th edition was documented in the year prior to imaging: Rickettsioses (ICD10 Codes A75 - A79)
Chapter_I_9	ICD10	Viral infections of the central nervous system	Number of times an International Classification of Diseases, 10th edition was documented in the year prior to imaging: Viral infections of the central nervous system (ICD10 Codes A80 - A89)
Chapter_II_1	ICD10	Malignant neoplasms	Number of times an International Classification of Diseases, 10th edition was documented in the year prior to imaging: Malignant neoplasms (ICD10 Codes C00 - C97)
Chapter_II_2	ICD10	In situ neoplasms	Number of times an International Classification of Diseases, 10th edition was documented in the year prior to imaging: In situ neoplasms (ICD10 Codes D00 - D09)
Chapter_II_3	ICD10	Benign neoplasms	Number of times an International Classification of Diseases, 10th edition was documented in the year prior to imaging: Benign neoplasms (ICD10 Codes D10 - D36)
Chapter_II_4	ICD10	Neoplasms of uncertain or unknown behaviour	Number of times an International Classification of Diseases, 10th edition was documented in the year prior to imaging: Neoplasms of uncertain or unknown behaviour (ICD10 Codes D37 - D48)
Chapter_III_1	ICD10	Nutritional anaemias	Number of times an International Classification of Diseases, 10th edition was documented in the year prior to imaging: Nutritional anaemias (ICD10 Codes D50 - D53)
Chapter_III_2	ICD10	Haemolytic anaemias	Number of times an International Classification of Diseases, 10th edition was documented in the year prior to imaging: Haemolytic anaemias (ICD10 Codes D55 - D59)
Chapter_III_3	ICD10	Aplastic and other anaemias	Number of times an International Classification of Diseases, 10th edition was documented in the year prior to imaging: Aplastic and other anaemias (ICD10 Codes D60 - D64)
Chapter_III_4	ICD10	Coagulation defects, purpura and other haemorrhagic conditions	Number of times an International Classification of Diseases, 10th edition was documented in the year prior to imaging: Coagulation defects, purpura and other haemorrhagic conditions (ICD10 Codes D65 - D69)
Chapter_III_5	ICD10	Other diseases of blood and blood-forming organs	Number of times an International Classification of Diseases, 10th edition was documented in the year prior to imaging: Other diseases of blood and blood-forming organs (ICD10 Codes D70 - D77)
Chapter_III_6	ICD10	Certain disorders involving the immune mechanism	Number of times an International Classification of Diseases, 10th edition was documented in the year prior to imaging: Certain disorders involving the immune mechanism (ICD10 Codes D80 - D89)
Chapter_IV_1	ICD10	Disorders of thyroid gland	Number of times an International Classification of Diseases, 10th edition was documented in the year prior to imaging: Disorders of thyroid gland (ICD10 Codes E00 - E07)
Chapter_IV_2	ICD10	Diabetes mellitus	Number of times an International Classification of Diseases, 10th edition was documented in the year prior to imaging: Diabetes mellitus (ICD10 Codes E10 - E14)
Chapter_IV_3	ICD10	Other disorders of glucose regulation and pancreatic internal secretion	Number of times an International Classification of Diseases, 10th edition was documented in the year prior to imaging: Other disorders of glucose regulation and pancreatic internal secretion (ICD10 Codes E15 - E16)
Chapter_IV_4	ICD10	Disorders of other endocrine glands	Number of times an International Classification of Diseases, 10th edition was documented in the year prior to imaging: Disorders of other endocrine glands (ICD10 Codes E20 - E35)
Chapter_IV_5	ICD10	Malnutrition	Number of times an International Classification of Diseases, 10th edition was documented in the year prior to imaging: Malnutrition (ICD10 Codes E40 - E46)
Chapter_IV_6	ICD10	Other nutritional deficiencies	Number of times an International Classification of Diseases, 10th edition was documented in the year prior to imaging: Other nutritional deficiencies (ICD10 Codes E50 - E64)
Chapter_IV_7	ICD10	Obesity and other hyperalimentation	Number of times an International Classification of Diseases, 10th edition was documented in the year prior to imaging: Obesity and other hyperalimentation (ICD10 Codes E65 - E68)
Chapter_IV_8	ICD10	Metabolic disorders	Number of times an International Classification of Diseases, 10th edition was documented in the year prior to imaging: Metabolic disorders (ICD10 Codes E70 - E90)
Chapter_IX_1	ICD10	Acute rheumatic fever	Number of times an International Classification of Diseases, 10th edition was documented in the year prior to imaging: Acute rheumatic fever (ICD10 Codes I00 - I02)
Chapter_IX_10	ICD10	Other and unspecified disorders of the circulatory system	Number of times an International Classification of Diseases, 10th edition was documented in the year prior to imaging: Other and unspecified disorders of the circulatory system (ICD10 Codes I95 - I99)
Chapter_IX_2	ICD10	Chronic rheumatic heart diseases	Number of times an International Classification of Diseases, 10th edition was documented in the year prior to imaging: Chronic rheumatic heart diseases (ICD10 Codes I05 - I09)
Chapter_IX_3	ICD10	Hypertensive diseases	Number of times an International Classification of Diseases, 10th edition was documented in the year prior to imaging: Hypertensive diseases (ICD10 Codes I10 - I15)
Chapter_IX_4	ICD10	Ischaemic heart diseases	Number of times an International Classification of Diseases, 10th edition was documented in the year prior to imaging: Ischaemic heart diseases (ICD10 Codes I20 - I25)
Chapter_IX_5	ICD10	Pulmonary heart disease and diseases of pulmonary circulation	Number of times an International Classification of Diseases, 10th edition was documented in the year prior to imaging: Pulmonary heart disease and diseases of pulmonary circulation (ICD10 Codes I26 - I28)
Chapter_IX_6	ICD10	Other forms of heart disease	Number of times an International Classification of Diseases, 10th edition was documented in the year prior to imaging: Other forms of heart disease (ICD10 Codes I30 - I52)
Chapter_IX_7	ICD10	Cerebrovascular diseases	Number of times an International Classification of Diseases, 10th edition was documented in the year prior to imaging: Cerebrovascular diseases (ICD10 Codes I60 - I69)
Chapter_IX_8	ICD10	Diseases of arteries, arterioles and capillaries	Number of times an International Classification of Diseases, 10th edition was documented in the year prior to imaging: Diseases of arteries, arterioles and capillaries (ICD10 Codes I70 - I79)
Chapter_IX_9	ICD10	Diseases of veins, lymphatic vessels and lymph nodes, not elsewhere classified	Number of times an International Classification of Diseases, 10th edition was documented in the year prior to imaging: Diseases of veins, lymphatic vessels and lymph nodes, not elsewhere classified (ICD10 Codes I80 - I89)
Chapter_V_1	ICD10	Organic, including symptomatic, mental disorders	Number of times an International Classification of Diseases, 10th edition was documented in the year prior to imaging: Organic, including symptomatic, mental disorders (ICD10 Codes F00 - F09)
Chapter_V_10	ICD10	Behavioural and emotional disorders with onset usually occurring in childhood and adolescence	Number of times an International Classification of Diseases, 10th edition was documented in the year prior to imaging: Behavioural and emotional disorders with onset usually occurring in childhood and adolescence (ICD10 Codes F90 - F98)
Chapter_V_11	ICD10	Unspecified mental disorder	Number of times an International Classification of Diseases, 10th edition was documented in the year prior to imaging: Unspecified mental disorder (ICD10 Codes F99 - F99)
Chapter_V_2	ICD10	Mental and behavioural disorders due to psychoactive substance use	Number of times an International Classification of Diseases, 10th edition was documented in the year prior to imaging: Mental and behavioural disorders due to psychoactive substance use (ICD10 Codes F10 - F19)
Chapter_V_3	ICD10	Schizophrenia, schizotypal and delusional disorders	Number of times an International Classification of Diseases, 10th edition was documented in the year prior to imaging: Schizophrenia, schizotypal and delusional disorders (ICD10 Codes F20 - F29)
Chapter_V_4	ICD10	Mood [affective] disorders	Number of times an International Classification of Diseases, 10th edition was documented in the year prior to imaging: Mood [affective] disorders (ICD10 Codes F30 - F39)
Chapter_V_5	ICD10	Neurotic, stress-related and somatoform disorders	Number of times an International Classification of Diseases, 10th edition was documented in the year prior to imaging: Neurotic, stress-related and somatoform disorders (ICD10 Codes F40 - F48)
Chapter_V_6	ICD10	Behavioural syndromes associated with physiological disturbances and physical factors	Number of times an International Classification of Diseases, 10th edition was documented in the year prior to imaging: Behavioural syndromes associated with physiological disturbances and physical factors (ICD10 Codes F50 - F59)
Chapter_V_7	ICD10	Disorders of adult personality and behaviour	Number of times an International Classification of Diseases, 10th edition was documented in the year prior to imaging: Disorders of adult personality and behaviour (ICD10 Codes F60 - F69)
Chapter_V_8	ICD10	Mental retardation	Number of times an International Classification of Diseases, 10th edition was documented in the year prior to imaging: Mental retardation (ICD10 Codes F70 - F79)
Chapter_V_9	ICD10	Disorders of psychological development	Number of times an International Classification of Diseases, 10th edition was documented in the year prior to imaging: Disorders of psychological development (ICD10 Codes F80 - F89)
Chapter_VI_1	ICD10	Inflammatory diseases of the central nervous system	Number of times an International Classification of Diseases, 10th edition was documented in the year prior to imaging: Inflammatory diseases of the central nervous system (ICD10 Codes G00 - G09)
Chapter_VI_10	ICD10	Cerebral palsy and other paralytic syndromes	Number of times an International Classification of Diseases, 10th edition was documented in the year prior to imaging: Cerebral palsy and other paralytic syndromes (ICD10 Codes G80 - G83)
Chapter_VI_11	ICD10	Other disorders of the nervous system	Number of times an International Classification of Diseases, 10th edition was documented in the year prior to imaging: Other disorders of the nervous system (ICD10 Codes G90 - G99)
Chapter_VI_2	ICD10	Systemic atrophies primarily affecting the central nervous system	Number of times an International Classification of Diseases, 10th edition was documented in the year prior to imaging: Systemic atrophies primarily affecting the central nervous system (ICD10 Codes G10 - G14)
Chapter_VI_3	ICD10	Extrapyramidal and movement disorders	Number of times an International Classification of Diseases, 10th edition was documented in the year prior to imaging: Extrapyramidal and movement disorders (ICD10 Codes G20 - G26)
Chapter_VI_4	ICD10	Other degenerative diseases of the nervous system	Number of times an International Classification of Diseases, 10th edition was documented in the year prior to imaging: Other degenerative diseases of the nervous system (ICD10 Codes G30 - G32)
Chapter_VI_5	ICD10	Demyelinating diseases of the central nervous system	Number of times an International Classification of Diseases, 10th edition was documented in the year prior to imaging: Demyelinating diseases of the central nervous system (ICD10 Codes G35 - G37)
Chapter_VI_6	ICD10	Episodic and paroxysmal disorders	Number of times an International Classification of Diseases, 10th edition was documented in the year prior to imaging: Episodic and paroxysmal disorders (ICD10 Codes G40 - G47)
Chapter_VI_7	ICD10	Nerve, nerve root and plexus disorders	Number of times an International Classification of Diseases, 10th edition was documented in the year prior to imaging: Nerve, nerve root and plexus disorders (ICD10 Codes G50 - G59)
Chapter_VI_8	ICD10	Polyneuropathies and other disorders of the peripheral nervous system	Number of times an International Classification of Diseases, 10th edition was documented in the year prior to imaging: Polyneuropathies and other disorders of the peripheral nervous system (ICD10 Codes G60 - G64)
Chapter_VI_9	ICD10	Diseases of myoneural junction and muscle	Number of times an International Classification of Diseases, 10th edition was documented in the year prior to imaging: Diseases of myoneural junction and muscle (ICD10 Codes G70 - G73)
Chapter_VII_1	ICD10	Disorders of eyelid, lacrimal system and orbit	Number of times an International Classification of Diseases, 10th edition was documented in the year prior to imaging: Disorders of eyelid, lacrimal system and orbit (ICD10 Codes H00 - H06)
Chapter_VII_10	ICD10	Visual disturbances and blindness	Number of times an International Classification of Diseases, 10th edition was documented in the year prior to imaging: Visual disturbances and blindness (ICD10 Codes H53 - H54)
Chapter_VII_11	ICD10	Other disorders of eye and adnexa	Number of times an International Classification of Diseases, 10th edition was documented in the year prior to imaging: Other disorders of eye and adnexa (ICD10 Codes H55 - H59)
Chapter_VII_2	ICD10	Disorders of conjunctiva	Number of times an International Classification of Diseases, 10th edition was documented in the year prior to imaging: Disorders of conjunctiva (ICD10 Codes H10 - H13)
Chapter_VII_3	ICD10	Disorders of sclera, cornea, iris and ciliary body	Number of times an International Classification of Diseases, 10th edition was documented in the year prior to imaging: Disorders of sclera, cornea, iris and ciliary body (ICD10 Codes H15 - H22)
Chapter_VII_4	ICD10	Disorders of lens	Number of times an International Classification of Diseases, 10th edition was documented in the year prior to imaging: Disorders of lens (ICD10 Codes H25 - H28)
Chapter_VII_5	ICD10	Disorders of choroid and retina	Number of times an International Classification of Diseases, 10th edition was documented in the year prior to imaging: Disorders of choroid and retina (ICD10 Codes H30 - H36)
Chapter_VII_6	ICD10	Glaucoma	Number of times an International Classification of Diseases, 10th edition was documented in the year prior to imaging: Glaucoma (ICD10 Codes H40 - H42)
Chapter_VII_7	ICD10	Disorders of vitreous body and globe	Number of times an International Classification of Diseases, 10th edition was documented in the year prior to imaging: Disorders of vitreous body and globe (ICD10 Codes H43 - H45)
Chapter_VII_8	ICD10	Disorders of optic nerve and visual pathways	Number of times an International Classification of Diseases, 10th edition was documented in the year prior to imaging: Disorders of optic nerve and visual pathways (ICD10 Codes H46 - H48)
Chapter_VII_9	ICD10	Disorders of ocular muscles, binocular movement, accommodation and refraction	Number of times an International Classification of Diseases, 10th edition was documented in the year prior to imaging: Disorders of ocular muscles, binocular movement, accommodation and refraction (ICD10 Codes H49 - H52)
Chapter_VIII_1	ICD10	Diseases of external ear	Number of times an International Classification of Diseases, 10th edition was documented in the year prior to imaging: Diseases of external ear (ICD10 Codes H60 - H62)
Chapter_VIII_2	ICD10	Diseases of middle ear and mastoid	Number of times an International Classification of Diseases, 10th edition was documented in the year prior to imaging: Diseases of middle ear and mastoid (ICD10 Codes H65 - H75)
Chapter_VIII_3	ICD10	Diseases of inner ear	Number of times an International Classification of Diseases, 10th edition was documented in the year prior to imaging: Diseases of inner ear (ICD10 Codes H80 - H83)
Chapter_VIII_4	ICD10	Other disorders of ear	Number of times an International Classification of Diseases, 10th edition was documented in the year prior to imaging: Other disorders of ear (ICD10 Codes H90 - H95)
Chapter_X_1	ICD10	Acute upper respiratory infections	Number of times an International Classification of Diseases, 10th edition was documented in the year prior to imaging: Acute upper respiratory infections (ICD10 Codes J00 - J06)
Chapter_X_10	ICD10	Other diseases of the respiratory system	Number of times an International Classification of Diseases, 10th edition was documented in the year prior to imaging: Other diseases of the respiratory system (ICD10 Codes J95 - J99)
Chapter_X_2	ICD10	Influenza and pneumonia	Number of times an International Classification of Diseases, 10th edition was documented in the year prior to imaging: Influenza and pneumonia (ICD10 Codes J09 - J18)
Chapter_X_3	ICD10	Other acute lower respiratory infections	Number of times an International Classification of Diseases, 10th edition was documented in the year prior to imaging: Other acute lower respiratory infections (ICD10 Codes J20 - J22)
Chapter_X_4	ICD10	Other diseases of upper respiratory tract	Number of times an International Classification of Diseases, 10th edition was documented in the year prior to imaging: Other diseases of upper respiratory tract (ICD10 Codes J30 - J39)
Chapter_X_5	ICD10	Chronic lower respiratory diseases	Number of times an International Classification of Diseases, 10th edition was documented in the year prior to imaging: Chronic lower respiratory diseases (ICD10 Codes J40 - J47)
Chapter_X_6	ICD10	Lung diseases due to external agents	Number of times an International Classification of Diseases, 10th edition was documented in the year prior to imaging: Lung diseases due to external agents (ICD10 Codes J60 - J70)
Chapter_X_7	ICD10	Other respiratory diseases principally affecting the interstitium	Number of times an International Classification of Diseases, 10th edition was documented in the year prior to imaging: Other respiratory diseases principally affecting the interstitium (ICD10 Codes J80 - J84)
Chapter_X_8	ICD10	Suppurative and necrotic conditions of lower respiratory tract	Number of times an International Classification of Diseases, 10th edition was documented in the year prior to imaging: Suppurative and necrotic conditions of lower respiratory tract (ICD10 Codes J85 - J86)
Chapter_X_9	ICD10	Other diseases of pleura	Number of times an International Classification of Diseases, 10th edition was documented in the year prior to imaging: Other diseases of pleura (ICD10 Codes J90 - J94)
Chapter_XI_1	ICD10	Diseases of oral cavity, salivary glands and jaws	Number of times an International Classification of Diseases, 10th edition was documented in the year prior to imaging: Diseases of oral cavity, salivary glands and jaws (ICD10 Codes K00 - K14)
Chapter_XI_10	ICD10	Other diseases of the digestive system	Number of times an International Classification of Diseases, 10th edition was documented in the year prior to imaging: Other diseases of the digestive system (ICD10 Codes K90 - K93)
Chapter_XI_2	ICD10	Bullous disorders	Number of times an International Classification of Diseases, 10th edition was documented in the year prior to imaging: Bullous disorders (ICD10 Codes L10 - L14)
Chapter_XI_3	ICD10	Dermatitis and eczema	Number of times an International Classification of Diseases, 10th edition was documented in the year prior to imaging: Dermatitis and eczema (ICD10 Codes L20 - L30)
Chapter_XI_4	ICD10	Papulosquamous disorders	Number of times an International Classification of Diseases, 10th edition was documented in the year prior to imaging: Papulosquamous disorders (ICD10 Codes L40 - L45)
Chapter_XI_5	ICD10	Noninfective enteritis and colitis	Number of times an International Classification of Diseases, 10th edition was documented in the year prior to imaging: Noninfective enteritis and colitis (ICD10 Codes K50 - K52)
Chapter_XI_6	ICD10	Other diseases of intestines	Number of times an International Classification of Diseases, 10th edition was documented in the year prior to imaging: Other diseases of intestines (ICD10 Codes K55 - K64)
Chapter_XI_7	ICD10	Diseases of peritoneum	Number of times an International Classification of Diseases, 10th edition was documented in the year prior to imaging: Diseases of peritoneum (ICD10 Codes K65 - K67)
Chapter_XI_8	ICD10	Diseases of liver	Number of times an International Classification of Diseases, 10th edition was documented in the year prior to imaging: Diseases of liver (ICD10 Codes K70 - K77)
Chapter_XI_9	ICD10	Disorders of gallbladder, biliary tract and pancreas	Number of times an International Classification of Diseases, 10th edition was documented in the year prior to imaging: Disorders of gallbladder, biliary tract and pancreas (ICD10 Codes K80 - K87)
Chapter_XII_1	ICD10	Infections of the skin and subcutaneous tissue	Number of times an International Classification of Diseases, 10th edition was documented in the year prior to imaging: Infections of the skin and subcutaneous tissue (ICD10 Codes L00 - L08)
Chapter_XII_2	ICD10	Bullous disorders	Number of times an International Classification of Diseases, 10th edition was documented in the year prior to imaging: Bullous disorders (ICD10 Codes L10 - L14)
Chapter_XII_3	ICD10	Dermatitis and eczema	Number of times an International Classification of Diseases, 10th edition was documented in the year prior to imaging: Dermatitis and eczema (ICD10 Codes L20 - L30)
Chapter_XII_4	ICD10	Papulosquamous disorders	Number of times an International Classification of Diseases, 10th edition was documented in the year prior to imaging: Papulosquamous disorders (ICD10 Codes L40 - L45)
Chapter_XII_5	ICD10	Urticaria and erythema	Number of times an International Classification of Diseases, 10th edition was documented in the year prior to imaging: Urticaria and erythema (ICD10 Codes L50 - L54)
Chapter_XII_6	ICD10	Radiation-related disorders of the skin and subcutaneous tissue	Number of times an International Classification of Diseases, 10th edition was documented in the year prior to imaging: Radiation-related disorders of the skin and subcutaneous tissue (ICD10 Codes L55 - L59)
Chapter_XII_7	ICD10	Disorders of skin appendages	Number of times an International Classification of Diseases, 10th edition was documented in the year prior to imaging: Disorders of skin appendages (ICD10 Codes L60 - L75)
Chapter_XII_8	ICD10	Other disorders of the skin and subcutaneous tissue	Number of times an International Classification of Diseases, 10th edition was documented in the year prior to imaging: Other disorders of the skin and subcutaneous tissue (ICD10 Codes L80 - L99)
Chapter_XIII_1	ICD10	Arthropathies	Number of times an International Classification of Diseases, 10th edition was documented in the year prior to imaging: Arthropathies (ICD10 Codes M00 - M25)
Chapter_XIII_2	ICD10	Systemic connective tissue disorders	Number of times an International Classification of Diseases, 10th edition was documented in the year prior to imaging: Systemic connective tissue disorders (ICD10 Codes M30 - M36)
Chapter_XIII_3	ICD10	Dorsopathies	Number of times an International Classification of Diseases, 10th edition was documented in the year prior to imaging: Dorsopathies (ICD10 Codes M40 - M54)
Chapter_XIII_4	ICD10	Soft tissue disorders	Number of times an International Classification of Diseases, 10th edition was documented in the year prior to imaging: Soft tissue disorders (ICD10 Codes M60 - M79)
Chapter_XIII_5	ICD10	Osteopathies and chondropathies	Number of times an International Classification of Diseases, 10th edition was documented in the year prior to imaging: Osteopathies and chondropathies (ICD10 Codes M80 - M94)
Chapter_XIII_6	ICD10	Other disorders of the musculoskeletal system and connective tissue	Number of times an International Classification of Diseases, 10th edition was documented in the year prior to imaging: Other disorders of the musculoskeletal system and connective tissue (ICD10 Codes M95 - M99)
Chapter_XIV_1	ICD10	Glomerular diseases	Number of times an International Classification of Diseases, 10th edition was documented in the year prior to imaging: Glomerular diseases (ICD10 Codes N00 - N08)
Chapter_XIV_10	ICD10	Noninflammatory disorders of female genital tract	Number of times an International Classification of Diseases, 10th edition was documented in the year prior to imaging: Noninflammatory disorders of female genital tract (ICD10 Codes N80 - N98)
Chapter_XIV_11	ICD10	Other disorders of the genitourinary system	Number of times an International Classification of Diseases, 10th edition was documented in the year prior to imaging: Other disorders of the genitourinary system (ICD10 Codes N99 - N99)
Chapter_XIV_2	ICD10	Renal tubulo-interstitial diseases	Number of times an International Classification of Diseases, 10th edition was documented in the year prior to imaging: Renal tubulo-interstitial diseases (ICD10 Codes N10 - N16)
Chapter_XIV_3	ICD10	Renal failure	Number of times an International Classification of Diseases, 10th edition was documented in the year prior to imaging: Renal failure (ICD10 Codes N17 - N19)
Chapter_XIV_4	ICD10	Urolithiasis	Number of times an International Classification of Diseases, 10th edition was documented in the year prior to imaging: Urolithiasis (ICD10 Codes N20 - N23)
Chapter_XIV_5	ICD10	Other disorders of kidney and ureter	Number of times an International Classification of Diseases, 10th edition was documented in the year prior to imaging: Other disorders of kidney and ureter (ICD10 Codes N25 - N29)
Chapter_XIV_6	ICD10	Other diseases of urinary system	Number of times an International Classification of Diseases, 10th edition was documented in the year prior to imaging: Other diseases of urinary system (ICD10 Codes N30 - N39)
Chapter_XIV_7	ICD10	Diseases of male genital organs	Number of times an International Classification of Diseases, 10th edition was documented in the year prior to imaging: Diseases of male genital organs (ICD10 Codes N40 - N51)
Chapter_XIV_8	ICD10	Disorders of breast	Number of times an International Classification of Diseases, 10th edition was documented in the year prior to imaging: Disorders of breast (ICD10 Codes N60 - N64)
Chapter_XIV_9	ICD10	Inflammatory diseases of female pelvic organs	Number of times an International Classification of Diseases, 10th edition was documented in the year prior to imaging: Inflammatory diseases of female pelvic organs (ICD10 Codes N70 - N77)
Chapter_XIX_1	ICD10	Injuries to the head	Number of times an International Classification of Diseases, 10th edition was documented in the year prior to imaging: Injuries to the head (ICD10 Codes S00 - S09)
Chapter_XIX_10	ICD10	Injuries to the ankle and foot	Number of times an International Classification of Diseases, 10th edition was documented in the year prior to imaging: Injuries to the ankle and foot (ICD10 Codes S90 - S99)
Chapter_XIX_11	ICD10	Injuries involving multiple body regions	Number of times an International Classification of Diseases, 10th edition was documented in the year prior to imaging: Injuries involving multiple body regions (ICD10 Codes T00 - T07)
Chapter_XIX_12	ICD10	Injuries to unspecified part of trunk, limb or body region	Number of times an International Classification of Diseases, 10th edition was documented in the year prior to imaging: Injuries to unspecified part of trunk, limb or body region (ICD10 Codes T08 - T14)
Chapter_XIX_13	ICD10	Effects of foreign body entering through natural orifice	Number of times an International Classification of Diseases, 10th edition was documented in the year prior to imaging: Effects of foreign body entering through natural orifice (ICD10 Codes T15 - T19)
Chapter_XIX_14	ICD10	Burns and corrosions	Number of times an International Classification of Diseases, 10th edition was documented in the year prior to imaging: Burns and corrosions (ICD10 Codes T20 - T32)
Chapter_XIX_16	ICD10	Poisoning by drugs, medicaments and biological substances	Number of times an International Classification of Diseases, 10th edition was documented in the year prior to imaging: Poisoning by drugs, medicaments and biological substances (ICD10 Codes T36 - T50)
Chapter_XIX_17	ICD10	Toxic effects of substances chiefly nonmedicinal as to source	Number of times an International Classification of Diseases, 10th edition was documented in the year prior to imaging: Toxic effects of substances chiefly nonmedicinal as to source (ICD10 Codes T51 - T65)
Chapter_XIX_18	ICD10	Other and unspecified effects of external causes	Number of times an International Classification of Diseases, 10th edition was documented in the year prior to imaging: Other and unspecified effects of external causes (ICD10 Codes T66 - T78)
Chapter_XIX_19	ICD10	Certain early complications of trauma	Number of times an International Classification of Diseases, 10th edition was documented in the year prior to imaging: Certain early complications of trauma (ICD10 Codes T79 - T79)
Chapter_XIX_2	ICD10	Injuries to the neck	Number of times an International Classification of Diseases, 10th edition was documented in the year prior to imaging: Injuries to the neck (ICD10 Codes S10 - S19)
Chapter_XIX_20	ICD10	Complications of surgical and medical care, not elsewhere classified	Number of times an International Classification of Diseases, 10th edition was documented in the year prior to imaging: Complications of surgical and medical care, not elsewhere classified (ICD10 Codes T80 - T88)
Chapter_XIX_3	ICD10	Injuries to the thorax	Number of times an International Classification of Diseases, 10th edition was documented in the year prior to imaging: Injuries to the thorax (ICD10 Codes S20 - S29)
Chapter_XIX_4	ICD10	Injuries to the abdomen, lower back, lumbar spine and pelvis	Number of times an International Classification of Diseases, 10th edition was documented in the year prior to imaging: Injuries to the abdomen, lower back, lumbar spine and pelvis (ICD10 Codes S30 - S39)
Chapter_XIX_5	ICD10	Injuries to the shoulder and upper arm	Number of times an International Classification of Diseases, 10th edition was documented in the year prior to imaging: Injuries to the shoulder and upper arm (ICD10 Codes S40 - S49)
Chapter_XIX_6	ICD10	Injuries to the elbow and forearm	Number of times an International Classification of Diseases, 10th edition was documented in the year prior to imaging: Injuries to the elbow and forearm (ICD10 Codes S50 - S59)
Chapter_XIX_7	ICD10	Injuries to the wrist and hand	Number of times an International Classification of Diseases, 10th edition was documented in the year prior to imaging: Injuries to the wrist and hand (ICD10 Codes S60 - S69)
Chapter_XIX_8	ICD10	Injuries to the hip and thigh	Number of times an International Classification of Diseases, 10th edition was documented in the year prior to imaging: Injuries to the hip and thigh (ICD10 Codes S70 - S79)
Chapter_XIX_9	ICD10	Injuries to the knee and lower leg	Number of times an International Classification of Diseases, 10th edition was documented in the year prior to imaging: Injuries to the knee and lower leg (ICD10 Codes S80 - S89)
Chapter_XV_1	ICD10	Pregnancy with abortive outcome	Number of times an International Classification of Diseases, 10th edition was documented in the year prior to imaging: Pregnancy with abortive outcome (ICD10 Codes O00 - O08)
Chapter_XV_2	ICD10	Oedema, proteinuria and hypertensive disorders in pregnancy, childbirth and the puerperium	Number of times an International Classification of Diseases, 10th edition was documented in the year prior to imaging: Oedema, proteinuria and hypertensive disorders in pregnancy, childbirth and the puerperium (ICD10 Codes O10 - O16)
Chapter_XV_3	ICD10	Other maternal disorders predominantly related to pregnancy	Number of times an International Classification of Diseases, 10th edition was documented in the year prior to imaging: Other maternal disorders predominantly related to pregnancy (ICD10 Codes O20 - O29)
Chapter_XV_4	ICD10	Maternal care related to the fetus and amniotic cavity and possible delivery problems	Number of times an International Classification of Diseases, 10th edition was documented in the year prior to imaging: Maternal care related to the fetus and amniotic cavity and possible delivery problems (ICD10 Codes O30 - O48)
Chapter_XV_5	ICD10	Complications of labour and delivery	Number of times an International Classification of Diseases, 10th edition was documented in the year prior to imaging: Complications of labour and delivery (ICD10 Codes O60 - O75)
Chapter_XV_6	ICD10	Delivery	Number of times an International Classification of Diseases, 10th edition was documented in the year prior to imaging: Delivery (ICD10 Codes O80 - O84)
Chapter_XV_7	ICD10	Complications predominantly related to the puerperium	Number of times an International Classification of Diseases, 10th edition was documented in the year prior to imaging: Complications predominantly related to the puerperium (ICD10 Codes O85 - O92)
Chapter_XV_8	ICD10	Other obstetric conditions, not elsewhere classified	Number of times an International Classification of Diseases, 10th edition was documented in the year prior to imaging: Other obstetric conditions, not elsewhere classified (ICD10 Codes O94 - O99)
Chapter_XVI_1	ICD10	Fetus and newborn affected by maternal factors and by complications of pregnancy, labour and delivery	Number of times an International Classification of Diseases, 10th edition was documented in the year prior to imaging: Fetus and newborn affected by maternal factors and by complications of pregnancy, labour and delivery (ICD10 Codes P00 - P04)
Chapter_XVI_10	ICD10	Other disorders originating in the perinatal period	Number of times an International Classification of Diseases, 10th edition was documented in the year prior to imaging: Other disorders originating in the perinatal period (ICD10 Codes P90 - P96)
Chapter_XVI_2	ICD10	Disorders related to length of gestation and fetal growth	Number of times an International Classification of Diseases, 10th edition was documented in the year prior to imaging: Disorders related to length of gestation and fetal growth (ICD10 Codes P05 - P08)
Chapter_XVI_4	ICD10	Respiratory and cardiovascular disorders specific to the perinatal period	Number of times an International Classification of Diseases, 10th edition was documented in the year prior to imaging: Respiratory and cardiovascular disorders specific to the perinatal period (ICD10 Codes P20 - P29)
Chapter_XVI_6	ICD10	Haemorrhagic and haematological disorders of fetus and newborn	Number of times an International Classification of Diseases, 10th edition was documented in the year prior to imaging: Haemorrhagic and haematological disorders of fetus and newborn (ICD10 Codes P50 - P61)
Chapter_XVI_7	ICD10	Transitory endocrine and metabolic disorders specific to fetus and newborn	Number of times an International Classification of Diseases, 10th edition was documented in the year prior to imaging: Transitory endocrine and metabolic disorders specific to fetus and newborn (ICD10 Codes P70 - P74)
Chapter_XVI_8	ICD10	Digestive system disorders of fetus and newborn	Number of times an International Classification of Diseases, 10th edition was documented in the year prior to imaging: Digestive system disorders of fetus and newborn (ICD10 Codes P75 - P78)
Chapter_XVII_1	ICD10	Congenital malformations of the nervous system	Number of times an International Classification of Diseases, 10th edition was documented in the year prior to imaging: Congenital malformations of the nervous system (ICD10 Codes Q00 - Q07)
Chapter_XVII_10	ICD10	Other congenital malformations	Number of times an International Classification of Diseases, 10th edition was documented in the year prior to imaging: Other congenital malformations (ICD10 Codes Q80 - Q89)
Chapter_XVII_11	ICD10	Chromosomal abnormalities, not elsewhere classified	Number of times an International Classification of Diseases, 10th edition was documented in the year prior to imaging: Chromosomal abnormalities, not elsewhere classified (ICD10 Codes Q90 - Q99)
Chapter_XVII_2	ICD10	Congenital malformations of eye, ear, face and neck	Number of times an International Classification of Diseases, 10th edition was documented in the year prior to imaging: Congenital malformations of eye, ear, face and neck (ICD10 Codes Q10 - Q18)
Chapter_XVII_3	ICD10	Congenital malformations of the circulatory system	Number of times an International Classification of Diseases, 10th edition was documented in the year prior to imaging: Congenital malformations of the circulatory system (ICD10 Codes Q20 - Q28)
Chapter_XVII_4	ICD10	Congenital malformations of the respiratory system	Number of times an International Classification of Diseases, 10th edition was documented in the year prior to imaging: Congenital malformations of the respiratory system (ICD10 Codes Q30 - Q34)
Chapter_XVII_5	ICD10	Cleft lip and cleft palate	Number of times an International Classification of Diseases, 10th edition was documented in the year prior to imaging: Cleft lip and cleft palate (ICD10 Codes Q35 - Q37)
Chapter_XVII_6	ICD10	Other congenital malformations of the digestive system	Number of times an International Classification of Diseases, 10th edition was documented in the year prior to imaging: Other congenital malformations of the digestive system (ICD10 Codes Q38 - Q45)
Chapter_XVII_7	ICD10	Congenital malformations of genital organs	Number of times an International Classification of Diseases, 10th edition was documented in the year prior to imaging: Congenital malformations of genital organs (ICD10 Codes Q50 - Q56)
Chapter_XVII_8	ICD10	Congenital malformations of the urinary system	Number of times an International Classification of Diseases, 10th edition was documented in the year prior to imaging: Congenital malformations of the urinary system (ICD10 Codes Q60 - Q64)
Chapter_XVII_9	ICD10	Congenital malformations and deformations of the musculoskeletal system	Number of times an International Classification of Diseases, 10th edition was documented in the year prior to imaging: Congenital malformations and deformations of the musculoskeletal system (ICD10 Codes Q65 - Q79)
Chapter_XVIII_1	ICD10	Symptoms and signs involving the circulatory and respiratory systems	Number of times an International Classification of Diseases, 10th edition was documented in the year prior to imaging: Symptoms and signs involving the circulatory and respiratory systems (ICD10 Codes R00 - R09)
Chapter_XVIII_10	ICD10	Abnormal findings on examination of urine, without diagnosis	Number of times an International Classification of Diseases, 10th edition was documented in the year prior to imaging: Abnormal findings on examination of urine, without diagnosis (ICD10 Codes R80 - R82)
Chapter_XVIII_11	ICD10	Abnormal findings on examination of other body fluids, substances and tissues, without diagnosis	Number of times an International Classification of Diseases, 10th edition was documented in the year prior to imaging: Abnormal findings on examination of other body fluids, substances and tissues, without diagnosis (ICD10 Codes R83 - R89)
Chapter_XVIII_12	ICD10	Abnormal findings on diagnostic imaging and in function studies, without diagnosis	Number of times an International Classification of Diseases, 10th edition was documented in the year prior to imaging: Abnormal findings on diagnostic imaging and in function studies, without diagnosis (ICD10 Codes R90 - R94)
Chapter_XVIII_13	ICD10	Ill-defined and unknown causes of mortality	Number of times an International Classification of Diseases, 10th edition was documented in the year prior to imaging: Ill-defined and unknown causes of mortality (ICD10 Codes R95 - R99)
Chapter_XVIII_2	ICD10	Symptoms and signs involving the digestive system and abdomen	Number of times an International Classification of Diseases, 10th edition was documented in the year prior to imaging: Symptoms and signs involving the digestive system and abdomen (ICD10 Codes R10 - R19)
Chapter_XVIII_3	ICD10	Symptoms and signs involving the skin and subcutaneous tissue	Number of times an International Classification of Diseases, 10th edition was documented in the year prior to imaging: Symptoms and signs involving the skin and subcutaneous tissue (ICD10 Codes R20 - R23)
Chapter_XVIII_4	ICD10	Symptoms and signs involving the nervous and musculoskeletal systems	Number of times an International Classification of Diseases, 10th edition was documented in the year prior to imaging: Symptoms and signs involving the nervous and musculoskeletal systems (ICD10 Codes R25 - R29)
Chapter_XVIII_5	ICD10	Symptoms and signs involving the urinary system	Number of times an International Classification of Diseases, 10th edition was documented in the year prior to imaging: Symptoms and signs involving the urinary system (ICD10 Codes R30 - R39)
Chapter_XVIII_6	ICD10	Symptoms and signs involving cognition, perception, emotional state and behaviour	Number of times an International Classification of Diseases, 10th edition was documented in the year prior to imaging: Symptoms and signs involving cognition, perception, emotional state and behaviour (ICD10 Codes R40 - R46)
Chapter_XVIII_7	ICD10	Symptoms and signs involving speech and voice	Number of times an International Classification of Diseases, 10th edition was documented in the year prior to imaging: Symptoms and signs involving speech and voice (ICD10 Codes R47 - R49)
Chapter_XVIII_8	ICD10	General symptoms and signs	Number of times an International Classification of Diseases, 10th edition was documented in the year prior to imaging: General symptoms and signs (ICD10 Codes R50 - R69)
Chapter_XVIII_9	ICD10	Abnormal findings on examination of blood, without diagnosis	Number of times an International Classification of Diseases, 10th edition was documented in the year prior to imaging: Abnormal findings on examination of blood, without diagnosis (ICD10 Codes R70 - R79)
Chapter_XX_1	ICD10	Accidents	Number of times an International Classification of Diseases, 10th edition was documented in the year prior to imaging: Accidents (ICD10 Codes V01 - X59)
Chapter_XX_2	ICD10	Intentional self-harm	Number of times an International Classification of Diseases, 10th edition was documented in the year prior to imaging: Intentional self-harm (ICD10 Codes X60 - X84)
Chapter_XX_3	ICD10	Assault	Number of times an International Classification of Diseases, 10th edition was documented in the year prior to imaging: Assault (ICD10 Codes X85 - Y09)
Chapter_XX_4	ICD10	Event of undetermined intent	Number of times an International Classification of Diseases, 10th edition was documented in the year prior to imaging: Event of undetermined intent (ICD10 Codes Y10 - Y34)
Chapter_XX_5	ICD10	Legal intervention and operations of war	Number of times an International Classification of Diseases, 10th edition was documented in the year prior to imaging: Legal intervention and operations of war (ICD10 Codes Y35 - Y36)
Chapter_XX_6	ICD10	Complications of medical and surgical care	Number of times an International Classification of Diseases, 10th edition was documented in the year prior to imaging: Complications of medical and surgical care (ICD10 Codes Y40 - Y84)
Chapter_XX_8	ICD10	Supplementary factors related to causes of morbidity and mortality classified elsewhere	Number of times an International Classification of Diseases, 10th edition was documented in the year prior to imaging: Supplementary factors related to causes of morbidity and mortality classified elsewhere (ICD10 Codes Y90 - Y98)
Chapter_XXI_1	ICD10	Persons encountering health services for examination and investigation	Number of times an International Classification of Diseases, 10th edition was documented in the year prior to imaging: Persons encountering health services for examination and investigation (ICD10 Codes Z00 - Z13)
Chapter_XXI_2	ICD10	Persons with potential health hazards related to communicable diseases	Number of times an International Classification of Diseases, 10th edition was documented in the year prior to imaging: Persons with potential health hazards related to communicable diseases (ICD10 Codes Z20 - Z29)
Chapter_XXI_3	ICD10	Persons encountering health services in circumstances related to reproduction	Number of times an International Classification of Diseases, 10th edition was documented in the year prior to imaging: Persons encountering health services in circumstances related to reproduction (ICD10 Codes Z30 - Z39)
Chapter_XXI_4	ICD10	Persons encountering health services for specific procedures and health care	Number of times an International Classification of Diseases, 10th edition was documented in the year prior to imaging: Persons encountering health services for specific procedures and health care (ICD10 Codes Z40 - Z54)
Chapter_XXI_5	ICD10	Persons with potential health hazards related to socioeconomic and psychosocial circumstances	Number of times an International Classification of Diseases, 10th edition was documented in the year prior to imaging: Persons with potential health hazards related to socioeconomic and psychosocial circumstances (ICD10 Codes Z55 - Z65)
Chapter_XXI_6	ICD10	Persons encountering health services in other circumstances	Number of times an International Classification of Diseases, 10th edition was documented in the year prior to imaging: Persons encountering health services in other circumstances (ICD10 Codes Z70 - Z76)
Chapter_XXI_7	ICD10	Persons with potential health hazards related to family and personal history and certain conditions influencing health status	Number of times an International Classification of Diseases, 10th edition was documented in the year prior to imaging: Persons with potential health hazards related to family and personal history and certain conditions influencing health status (ICD10 Codes Z80 - Z99)
exp_wt_lab_chol_hdl	Labs	HDL Cholesterol: exponentially weighted average	Exponentially weighted average of measurements or estimates of high density lipoprotein cholesterol during the year prior to abdominal scan [mg/dL]
exp_wt_lab_chol_ldl	Labs	LDL Cholesterol: exponentially weighted average	Exponentially weighted average of measurements or estimates of low density lipoprotein cholesterol during the year prior to abdominal scan [mg/dL]
exp_wt_lab_chol_total	Labs	Total Cholesterol: exponentially weighted average	Exponentially weighted average of measurements or estimates of total cholesterol during the year prior to abdominal scan [mg/dL]
exp_wt_lab_gluc	Labs	Serum glucose: exponentially weighted average	Exponentially weighted average of measurements of serum glucose during the year prior to abdominal scan [mg/dL]
exp_wt_lab_hba1c	Labs	HbA1c: exponentially weighted average	Exponentially weighted average of measurements of hemoglobin A1c during the year prior to abdominal scan [%]
exp_wt_lab_trig	Labs	Triglycerides: exponentially weighted average	Exponentially weighted average of measurements or estimates of triglycerides during the year prior to abdominal scan [mg/dL]
latest_value_chol_hdl	Labs	HDL Cholesterol: latest value	Latest available value of high density lipoprotein cholesterol during the year prior to abdominal scan [mg/dL]
latest_value_chol_ldl	Labs	LDL Cholesterol: latest value	Latest available value of low density lipoprotein cholesterol during the year prior to abdominal scan [mg/dL]
latest_value_chol_total	Labs	Total Cholesterol: latest value	Latest available value of total cholesterol during the year prior to abdominal scan [mg/dL]
latest_value_gluc	Labs	Serum glucose: latest value	Latest available value of serum glucose during the year prior to abdominal scan [mg/dL]
latest_value_hba1c	Labs	HbA1c: latest value	Latest available value of hemoglobin A1c during the year prior to abdominal scan [%]
latest_value_trig	Labs	Triglycerides: latest value	Latest available value of triglycerides during the year prior to abdominal scan [mg/dL]
num_times_taken_chol_hdl	Labs	HDL Cholesterol: times measured	Number of times high density lipoprotein cholesterol was measured during the year prior to abdominal scan
num_times_taken_chol_ldl	Labs	LDL Cholesterol: times measured	Number of times low density lipoprotein cholesterol was measured during the year prior to abdominal scan
num_times_taken_chol_total	Labs	Total Cholesterol: times measured	Number of times total cholesterol was measured during the year prior to abdominal scan
num_times_taken_gluc	Labs	Serum glucose: times measured	Number of times serum glucose was measured during the year prior to abdominal scan
num_times_taken_hba1c	Labs	HbA1c: times measured	Number of times hemoglobin A1c was measured during the year prior to abdominal scan
num_times_taken_trig	Labs	Triglycerides: times measured	Number of times triglycerides were measured during the year prior to abdominal scan
bmi	Other	Body Mass Index	Latest available measurement or estimation of body mass index in the year prior to abdominal scan [kg/m^2]
smoker	Other	Smoker	Whether it was documented that the patient is a smoker in the year prior to abdominal scan
exp_wt_lab_diastolic	Vitals	Diastolic blood pressure: exponentially weighted average	Exponentially weighted average of measurements diastolic blood pressure during the year prior to abdominal scan [mm Hg]
exp_wt_lab_systolic	Vitals	Systolic blood pressure: exponentially weighted average	Exponentially weighted average of measurements of systolic blood pressure during the year prior to abdominal scan [mm Hg]
latest_value_diastolic	Vitals	Diastolic blood pressure: latest value	Latest available value of diastolic blood pressure during the year prior to abdominal scan [mm Hg]
latest_value_systolic	Vitals	Systolic blood pressure: latest value	Latest available value of systolic blood pressure during the year prior to abdominal scan [mm Hg]
num_times_measured_diastolic	Vitals	Diastolic blood pressure: times measured	Number of times diastolic blood pressure was measured during the year prior to abdominal scan
num_times_measured_systolic	Vitals	Systolic blood pressure: times measured	Number of times systolic blood pressure was measured during the year prior to abdominal scan
CCI	Other	Charlson Comorbidity Index	Integer representing Charlson Comorbidity Index
